# Supplementary material for: Silver Decorated and Graphene Wrapped Polypyrrole@Ni(OH)2 Quaternary Nanocomposite for High Performance Energy Storage Devices
Source: Polymers (Basel). 2023 Mar 2;15(5):1267. doi: 10.3390/polym15051267 (PMC10007114; doi:10.3390/polym15051267)
Supplement: Supplementary file 1 [file polymers-15-01267-s001.zip]

Archive with 1 entries (1 files):
- polymers-2186563-supplementary.pdf
